# Supplementary material for: MAGI-ACMG: Algorithm for the Classification of Variants According to ACMG and ACGS Recommendations
Source: Genes (Basel). 2023 Aug 8;14(8):1600. doi: 10.3390/genes14081600 (PMC10454715; doi:10.3390/genes14081600)
Supplement: Supplementary file 1 [file genes-14-01600-s001.zip]

Archive with 1 entries (1 files):
- genes-2481925-supplementary.xlsx
