# Supplementary material for: MAGI-ACMG: Algorithm for the Classification of Variants According to ACMG and ACGS Recommendations
Source: Genes (Basel). 2023 Aug 8;14(8):1600. doi: 10.3390/genes14081600 (PMC10454715; doi:10.3390/genes14081600)
Supplement: Supplementary file 1 [file genes-14-01600-s001.zip › genes-2481925-supplementary.xlsx]

## Sheet: totale
hgvs	ACMG VARSOME	ACMG MAGI	vus_status	AMCG MAGI CLASSIFICATION	ACMG VARSOME CLASSIFICATION	Variant Annotation
chr1:215728232-215728232:C/T	Pathogenic	Pathogenic		[('PVS1', 'Very Strong', 'NF1 - Exon in present in biologically-relevant transcripts(s).'), ('PM2', 'Moderate', 'Absent from controls (or at extremely low frequency if recessive) in Exome Sequencing Project, 1000 Genomes Project, or Exome Aggregation Consortium.'), ('PP5', 'Very Strong', "ClinVar classifies this variant as Pathogenic, 2 stars (multiple consistent, reviewed Aug '22, 25 submissions…	[('PVS1', 'Very Strong', "Null variant (nonsense) in gene USH2A, predicted to cause NMD. Loss-of-function is a known mechanism of disease (gene has 1 020 reported Pathogenic LOF variants). The exon affects 1 functional domain: UniProt protein USH2A_HUMAN domain 'Fibronectin type-III 24'. The exon contains 22 Pathogenic variants. The truncated region contains 295 Pathogenic variants."), ('PP5', 'V…	USH2A:NM_206933.4:ex61:c.11864G>A:NP_996816.3:p.Trp3955Ter
chr1:215891198-215891198:T/C	Pathogenic	Pathogenic		[('PS3', 'Strong', 'A VarSome user has classified this variant as Pathogenic, confirmed by a functional study, mentioned in PUBMED:22009552.'), ('PM2', 'Moderate', 'Absent from controls (or at extremely low frequency if recessive) in Exome Sequencing Project, 1000 Genomes Project, or Exome Aggregation Consortium.'), ('PP5', 'Very Strong', "ClinVar classifies this variant as Pathogenic, 2 stars (m…	[('PP5', 'Very Strong', "ClinVar classifies this variant as Pathogenic, 2 stars (multiple consistent, reviewed Nov '22, 20 submissions), citing 9 articles (%%PUBMED:30718709%%, %%PUBMED:29490346%%, %%PUBMED:27460420%%, %%PUBMED:26629787%%, %%PUBMED:25558175%% and 4 more)."), ('PS3', 'Strong', 'A VarSome user has classified this variant as Pathogenic, confirmed by a functional study, mentioned in …	USH2A:NM_206933.4:int40:c.7595-2144A>G:
chr1:216073096-216073096:C/T	Pathogenic	Pathogenic		[('PVS1', 'Strong', 'SS9 Moderate - Lof variants is this exon are not frequent in the general population and exon is present in biologically-relevant transcript(s) - Variant removes <10% of protein.'), ('PM2', 'Moderate', 'Absent from controls (or at extremely low frequency if recessive) in Exome Sequencing Project, 1000 Genomes Project, or Exome Aggregation Consortium.'), ('PP5', 'Very Strong', …	[('PVS1', 'Very Strong', 'Null variant (intronic within ±2 of splice site) in gene USH2A. Loss-of-function is a known mechanism of disease (gene has 1 020 reported Pathogenic LOF variants).'), ('PP5', 'Very Strong', "ClinVar classifies this variant as Pathogenic, 2 stars (multiple consistent, reviewed Aug '22, 15 submissions), citing 11 articles (%%PUBMED:34426522%%, %%PUBMED:33576794%%, %%PUBMED…	USH2A:NM_206933.4:int28:c.5776+1G>A:
chr1:216083555-216083565:ATGAAACATAT/-	Likely Pathogenic	Likely Pathogenic		[('PVS1', 'Very Strong', 'NF1 - Exon in present in biologically-relevant transcripts(s).'), ('PM2', 'Moderate', 'Absent from controls (or at extremely low frequency if recessive) in Exome Sequencing Project, 1000 Genomes Project, or Exome Aggregation Consortium.')]	[('PVS1', 'Very Strong', "Null variant (frame-shift) in gene USH2A, predicted to cause NMD. Loss-of-function is a known mechanism of disease (gene has 1 020 reported Pathogenic LOF variants). The exon affects 1 functional domain: UniProt protein USH2A_HUMAN domain 'Laminin G-like 2'. The exon contains 6 Pathogenic variants. The truncated region contains 788 Pathogenic variants."), ('PM2', 'Suppor…	USH2A:NM_206933.4:ex26:c.5189_5199del:NP_996816.3:p.Tyr1730TrpfsTer6
chr1:216200116-216200116:G/A	Likely Pathogenic	Likely Pathogenic		[('PVS1', 'Very Strong', 'NF1 - Exon in present in biologically-relevant transcripts(s).'), ('PM2', 'Moderate', 'Absent from controls (or at extremely low frequency if recessive) in Exome Sequencing Project, 1000 Genomes Project, or Exome Aggregation Consortium.')]	[('PVS1', 'Very Strong', "Null variant (nonsense) in gene USH2A, predicted to cause NMD. Loss-of-function is a known mechanism of disease (gene has 1 020 reported Pathogenic LOF variants). The exon affects 1 functional domain: UniProt protein USH2A_HUMAN domain 'Fibronectin type-III 1'. The exon contains 31 Pathogenic variants. The truncated region contains 922 Pathogenic variants."), ('PM2', 'Su…	USH2A:NM_206933.4:ex17:c.3322C>T:NP_996816.3:p.Gln1108Ter
chr1:216247095-216247095:C/-	Pathogenic	Pathogenic		[('PVS1', 'Very Strong', 'NF1 - Exon in present in biologically-relevant transcripts(s).'), ('PM2', 'Moderate', 'Absent from controls (or at extremely low frequency if recessive) in Exome Sequencing Project, 1000 Genomes Project, or Exome Aggregation Consortium.'), ('PP5', 'Very Strong', "ClinVar classifies this variant as Pathogenic, 2 stars (multiple consistent, reviewed Oct '22, 44 submissions…	[('PVS1', 'Very Strong', "Null variant (frame-shift) in gene USH2A, predicted to cause NMD. Loss-of-function is a known mechanism of disease (gene has 1 020 reported Pathogenic LOF variants). The exon affects 1 functional domain: UniProt protein USH2A_HUMAN domain 'Laminin EGF-like 5'. The exon contains 38 Pathogenic variants. The truncated region contains 987 Pathogenic variants."), ('PP5', 'Ver…	USH2A:NM_206933.4:ex13:c.2299del:NP_996816.3:p.Glu767SerfsTer21
chr1:216247098-216247098:A/G	Pathogenic	Pathogenic		[('BP1', 'Supporting', '196 out of 529 non-VUS missense variants in gene USH2A are Benign = 37.1% which is more than threshold of 33.1%.'), ('PM2', 'Moderate', 'Absent from controls (or at extremely low frequency if recessive) in Exome Sequencing Project, 1000 Genomes Project, or Exome Aggregation Consortium.'), ('PP3', 'Supporting', 'Predictors above Treshold'), ('PP5', 'Very Strong', "ClinVar c…	[('PP5', 'Very Strong', "ClinVar classifies this variant as Pathogenic, 2 stars (multiple consistent, reviewed Dec '22, 7 submissions), citing 6 articles (%%PUBMED:33576794%%, %%PUBMED:31456290%%, %%PUBMED:30924848%%, %%PUBMED:26927203%%, %%PUBMED:25404053%% and %%PUBMED:23591405%%), associated with Retinitis Pigmentosa 39."), ('PP3', 'Strong', 'MetaRNN = 0.994 is greater than 0.939 ⇒ strong Path…	USH2A:NM_206933.4:ex13:c.2296T>C:NP_996816.3:p.Cys766Arg
chr1:216247118-216247118:C/A	Pathogenic	Pathogenic		[('PM2', 'Moderate', 'Absent from controls (or at extremely low frequency if recessive) in Exome Sequencing Project, 1000 Genomes Project, or Exome Aggregation Consortium.'), ('PP3', 'Supporting', 'Predictors above Treshold'), ('PP5', 'Very Strong', "ClinVar classifies this variant as Pathogenic, 3 stars (expert panel, reviewed Oct '22, 41 submissions), citing 11 articles (PUBMED:30718709, PUBMED…	[('PP5', 'Very Strong', "ClinVar classifies this variant as Pathogenic, 3 stars (expert panel, reviewed Oct '22, 41 submissions), citing 11 articles (%%PUBMED:30718709%%, %%PUBMED:29912909%%, %%PUBMED:29588463%%, %%PUBMED:29283788%%, %%PUBMED:28041643%% and 6 more)."), ('PM2', 'Supporting', 'GnomAD genomes homozygous allele count = 0 is less than 2 for AD/AR gene USH2A, good gnomAD genomes covera…	USH2A:NM_206933.4:ex13:c.2276G>T:NP_996816.3:p.Cys759Phe
chr1:216250999-216250999:A/G	Likely Pathogenic	Likely Pathogenic		[('PM2', 'Moderate', 'Absent from controls (or at extremely low frequency if recessive) in Exome Sequencing Project, 1000 Genomes Project, or Exome Aggregation Consortium.'), ('PM5', 'Moderate', 'Alternative variant ##chr1:216250998 C⇒T## (Cys691Tyr) is classified Pathogenic by UniProt Variants (and confirmed using ACMG).'), ('PP3', 'Supporting', 'Predictors above Treshold'), ('PP5', 'Moderate', …	[('PP3', 'Strong', 'BayesDel_addAF = 0.523 is between 0.421 and 0.625 ⇒ strong Pathogenic.'), ('PM5', 'Moderate', 'Alternative variant ##chr1:216250998 C⇒T## (Cys691Tyr) is classified Pathogenic by UniProt Variants (and confirmed using ACMG).'), ('PP5', 'Moderate', 'A VarSome user has classified this variant as Pathogenic (automatically lifted-over from chr1:216424341 A⇒G on hg19), citing %%PUBME…	USH2A:NM_206933.4:ex12:c.2071T>C:NP_996816.3:p.Cys691Arg
chr1:216289321-216289322:CA/-	Likely Pathogenic	Likely Pathogenic		[('PVS1', 'Very Strong', 'NF1 - Exon in present in biologically-relevant transcripts(s).'), ('PM2', 'Moderate', 'Absent from controls (or at extremely low frequency if recessive) in Exome Sequencing Project, 1000 Genomes Project, or Exome Aggregation Consortium.')]	[('PVS1', 'Very Strong', "Null variant (nonsense) in gene USH2A, predicted to cause NMD. Loss-of-function is a known mechanism of disease (gene has 1 020 reported Pathogenic LOF variants). The exon affects 1 functional domain: UniProt protein USH2A_HUMAN domain 'Laminin EGF-like 3'. The exon contains 7 Pathogenic variants. The truncated region contains 1 022 Pathogenic variants."), ('PM2', 'Suppo…	USH2A:NM_206933.4:ex11:c.1929_1930del:NP_996816.3:p.Cys643Ter
chr1:216327637-216327637:C/T	Pathogenic	Pathogenic		[('BP1', 'Supporting', '196 out of 529 non-VUS missense variants in gene USH2A are Benign = 37.1% which is more than threshold of 33.1%.'), ('PM2', 'Moderate', 'Absent from controls (or at extremely low frequency if recessive) in Exome Sequencing Project, 1000 Genomes Project, or Exome Aggregation Consortium.'), ('PP3', 'Supporting', 'Predictors above Treshold'), ('PP5', 'Very Strong', "ClinVar c…	[('PP5', 'Very Strong', "ClinVar classifies this variant as Pathogenic, 2 stars (multiple consistent, reviewed Dec '22, 7 submissions), citing 11 articles (%%PUBMED:30245029%%, %%PUBMED:29625443%%, %%PUBMED:29490346%%, %%PUBMED:27318125%%, %%PUBMED:26338283%% and 6 more)."), ('PP3', 'Strong', 'MetaRNN = 0.957 is greater than 0.939 ⇒ strong Pathogenic.'), ('PM2', 'Supporting', 'GnomAD genomes homo…	USH2A:NM_206933.4:ex5:c.802G>A:NP_996816.3:p.Gly268Arg
chr1:53202427-53202427:C/T	Pathogenic	Pathogenic		[('PS3', 'Very Strong', 'Using strength Very Strong in view of the combined evidence from UniProt Variants and the VarSome community.'), ('PP3', 'Supporting', 'Predictors above Treshold'), ('PP5', 'Strong', 'VarSome users have classified this variant as Pathogenic, citing PUBMED:29478820, and as Pathogenic (automatically lifted-over from chr1:53668099 C⇒T on hg19), citing PUBMED:12809643, and as …	[('PS3', 'Very Strong', 'Using strength Very Strong in view of the combined evidence from UniProt Variants and the VarSome community.'), ('PP3', 'Strong', 'Variant is predicted splicing: scSNV-ADA = 0.998113 is between 0.957178 and 0.999699, and LOF in gene CPT2 is known to cause disease (gene has 111 reported Pathogenic LOF variants).'), ('PP5', 'Strong', 'VarSome users have classified this vari…	CPT2:NM_000098.3:ex3:c.338C>T:NP_000089.1:p.Ser113Leu
chr1:68429835-68429835:G/A	Pathogenic	Likely Pathogenic		[('PM2', 'Moderate', 'Absent from controls (or at extremely low frequency if recessive) in Exome Sequencing Project, 1000 Genomes Project, or Exome Aggregation Consortium.'), ('PP2', 'Supporting', '128 out of 139 non-VUS missense variants in gene RPE65 are Pathogenic = 92.1% which is more than threshold of 91.5%.'), ('PP3', 'Supporting', 'Predictors above Treshold'), ('PP5', 'Strong', 'Using stre…	[('PP3', 'Strong', 'MetaRNN = 0.982 is greater than 0.939 ⇒ strong Pathogenic.'), ('PP5', 'Strong', 'Using strength Strong in view of the combined evidence from ClinVar, UniProt Variants and the VarSome community.'), ('PM2', 'Supporting', 'GnomAD genomes homozygous allele count = 0 is less than 2 for AD/AR gene RPE65, good gnomAD genomes coverage = 31.3.'), ('PP2', 'Supporting', '128 out of 139 n…	RPE65:NM_000329.3:ex14:c.1543C>T:NP_000320.1:p.Arg515Trp
chr1:92290197-92290197:C/T	Pathogenic	Pathogenic		[('PVS1', 'Very Strong', 'SS1 - Exon in present in biologically-relevant transcripts(s).'), ('PM2', 'Moderate', 'Absent from controls (or at extremely low frequency if recessive) in Exome Sequencing Project, 1000 Genomes Project, or Exome Aggregation Consortium.'), ('PP5', 'Moderate', "ClinVar classifies this variant as Likely Pathogenic, 1 star (criteria provided, reviewed Apr '22, 1 submission)…	[('PVS1', 'Very Strong', 'Null variant (intronic within ±2 of splice site) in gene GLMN. Loss-of-function is a known mechanism of disease (gene has 32 reported Pathogenic LOF variants).'), ('PP5', 'Moderate', "ClinVar classifies this variant as Likely Pathogenic, 1 star (criteria provided, reviewed Apr '22, 1 submission)."), ('PM2', 'Supporting', 'Variant not found in gnomAD genomes, good gnomAD …	GLMN:NM_053274.3:int5:c.394+1G>A:
chr1:94063224-94063224:C/T	Pathogenic	Pathogenic		[('PM2', 'Moderate', 'Absent from controls (or at extremely low frequency if recessive) in Exome Sequencing Project, 1000 Genomes Project, or Exome Aggregation Consortium.'), ('PP3', 'Supporting', 'Predictors above Treshold'), ('PP5', 'Very Strong', "ClinVar classifies this variant as Pathogenic, 2 stars (multiple consistent, reviewed May '22, 9 submissions), citing 9 articles (PUBMED:30093795, P…	[('PP5', 'Very Strong', "ClinVar classifies this variant as Pathogenic, 2 stars (multiple consistent, reviewed May '22, 9 submissions), citing 9 articles (%%PUBMED:30093795%%, %%PUBMED:29925512%%, %%PUBMED:28559085%%, %%PUBMED:25312043%%, %%PUBMED:24713488%% and 4 more)."), ('PP3', 'Strong', 'BayesDel_addAF = 0.466 is between 0.421 and 0.625 ⇒ strong Pathogenic.'), ('PM2', 'Supporting', 'GnomAD g…	ABCA4:NM_000350.3:ex12:c.1648G>A:NP_000341.2:p.Gly550Arg
chr10:102230806-102230806:G/-	Likely Pathogenic	Likely Pathogenic		[('PVS1', 'Strong', 'NF5 - Lof variants is this exon are not frequent in the general population and exon is present in biologically-relevant transcript(s) - Variant removes >10% of protein.'), ('PM2', 'Moderate', 'Absent from controls (or at extremely low frequency if recessive) in Exome Sequencing Project, 1000 Genomes Project, or Exome Aggregation Consortium.')]	[('PVS1', 'Very Strong', 'Null variant (frame-shift) in gene PITX3, predicted to cause NMD. Loss-of-function is a known mechanism of disease (gene has 20 reported Pathogenic LOF variants). The exon contains 10 Pathogenic variants. The truncated region contains 8 Pathogenic variants.'), ('PM2', 'Supporting', 'Variant not found in gnomAD genomes, good gnomAD genomes coverage = 32.5.')]	PITX3:NM_005029.4:ex4:c.617del:NP_005020.1:p.Pro206ArgfsTer103
chr10:71730600-71730601:CT/-	Pathogenic	Pathogenic		[('PVS1', 'Very Strong', 'NF1 - Exon in present in biologically-relevant transcripts(s).'), ('PM2', 'Moderate', 'Absent from controls (or at extremely low frequency if recessive) in Exome Sequencing Project, 1000 Genomes Project, or Exome Aggregation Consortium.'), ('PP5', 'Moderate', "ClinVar classifies this variant as Pathogenic, 1 star (criteria provided, reviewed Dec '22, 1 submission), citin…	[('PVS1', 'Very Strong', "Null variant (frame-shift) in gene CDH23, predicted to cause NMD. Loss-of-function is a known mechanism of disease (gene has 280 reported Pathogenic LOF variants). The exon affects 1 functional domain: UniProt protein CAD23_HUMAN domain 'Cadherin 12'. The exon contains 6 Pathogenic variants. The truncated region contains 247 Pathogenic variants."), ('PP5', 'Moderate', "C…	CDH23:NM_022124.6:ex31:c.3713_3714del:NP_071407.4:p.Ser1238TrpfsTer19
chr11:61951871-61951871:T/C	Likely Pathogenic	Likely Pathogenic		[('PM1', 'Strong', 'Hot-spot of length 17 amino-acids has 28 missense/in-frame variants (20 Pathogenic variants, 8 uncertain variants and no Benign), which qualifies as strong Pathogenic.'), ('PM2', 'Moderate', 'Absent from controls (or at extremely low frequency if recessive) in Exome Sequencing Project, 1000 Genomes Project, or Exome Aggregation Consortium.'), ('PP3', 'Supporting', 'Predictors …	[('PM1', 'Strong', 'Hot-spot of length 17 amino-acids has 28 missense/in-frame variants (20 Pathogenic variants, 8 uncertain variants and no Benign), which qualifies as strong Pathogenic.'), ('PP3', 'Strong', 'BayesDel_addAF = 0.557 is between 0.421 and 0.625 ⇒ strong Pathogenic.'), ('PM2', 'Supporting', 'Variant not found in gnomAD genomes, good gnomAD genomes coverage = 31.2.')]	BEST1:NM_004183.4:ex2:c.65T>C:NP_004174.1:p.Leu22Pro
chr11:61958158-61958158:G/A	Pathogenic	Pathogenic		[('PM1', 'Moderate', 'Hot-spot of length 17 amino-acids has 8 missense/in-frame variants (5 Pathogenic variants, 3 uncertain variants and no Benign), which qualifies as moderate Pathogenic.'), ('PM2', 'Moderate', 'Absent from controls (or at extremely low frequency if recessive) in Exome Sequencing Project, 1000 Genomes Project, or Exome Aggregation Consortium.'), ('PM5', 'Moderate', 'Alternative…	[('PP5', 'Very Strong', "ClinVar classifies this variant as Pathogenic, 2 stars (multiple consistent, reviewed May '22, 5 submissions), citing 7 articles (%%PUBMED:28559085%%, %%PUBMED:28225368%%, %%PUBMED:27193166%%, %%PUBMED:25082885%%, %%PUBMED:21878505%% and 2 more)."), ('PP3', 'Strong', 'BayesDel_addAF = 0.56 is between 0.421 and 0.625 ⇒ strong Pathogenic.'), ('PM1', 'Moderate', 'Hot-spot of…	BEST1:NM_004183.4:ex7:c.727G>A:NP_004174.1:p.Ala243Thr
chr11:64754024-64754024:G/A	Pathogenic	Likely Pathogenic		[('PM2', 'Moderate', 'Absent from controls (or at extremely low frequency if recessive) in Exome Sequencing Project, 1000 Genomes Project, or Exome Aggregation Consortium.'), ('PP3', 'Supporting', 'Predictors above Treshold'), ('PP5', 'Strong', 'VarSome users have classified this variant as Likely Pathogenic, citing PUBMED:17221871, and as Pathogenic (automatically lifted-over from chr11:64521496…	[('PP3', 'Very Strong', 'Variant is predicted splicing: scSNV-ADA = 0.984268 is between 0.957178 and 0.999699, and LOF in gene PYGM is known to cause disease (gene has 132 reported Pathogenic LOF variants), furthermore BayesDel_addAF = 0.265 is between 0.22 and 0.421 ⇒ moderate Pathogenic.'), ('PP5', 'Strong', 'VarSome users have classified this variant as Likely Pathogenic, citing %%PUBMED:17221…	PYGM:NM_005609.4:ex10:c.1094C>T:NP_005600.1:p.Ala365Val
chr11:77198494-77198494:G/C	Pathogenic	Pathogenic		[('PVS1', 'Very Strong', 'SS1 - Exon in present in biologically-relevant transcripts(s).'), ('PM2', 'Moderate', 'Absent from controls (or at extremely low frequency if recessive) in Exome Sequencing Project, 1000 Genomes Project, or Exome Aggregation Consortium.'), ('PP5', 'Strong', "ClinVar classifies this variant as Pathogenic, 2 stars (multiple consistent, reviewed Aug '22, 2 submissions).")]	[('PVS1', 'Very Strong', 'Null variant (intronic within ±2 of splice site) in gene MYO7A. Loss-of-function is a known mechanism of disease (gene has 462 reported Pathogenic LOF variants).'), ('PP5', 'Strong', "ClinVar classifies this variant as Pathogenic, 2 stars (multiple consistent, reviewed Aug '22, 2 submissions)."), ('PM2', 'Supporting', 'Variant not found in gnomAD genomes, good gnomAD gen…	MYO7A:NM_001127180.2:int33:c.4442-1G>C:
chr12:55721278-55721278:T/-	Pathogenic	Pathogenic		[('PVS1', 'Very Strong', 'NF1 - Exon in present in biologically-relevant transcripts(s).'), ('PM2', 'Moderate', 'Absent from controls (or at extremely low frequency if recessive) in Exome Sequencing Project, 1000 Genomes Project, or Exome Aggregation Consortium.'), ('PP5', 'Moderate', "ClinVar classifies this variant as Pathogenic, 1 star (criteria provided, reviewed Apr '22, 1 submission), citin…	[('PVS1', 'Very Strong', "Null variant (frame-shift) in gene RDH5, predicted to cause NMD. Loss-of-function is a known mechanism of disease (gene has 27 reported Pathogenic LOF variants). The exon affects 1 functional domain: UniProt protein RDH5_HUMAN nucleotide phosphate binding region 'NADP'. The exon contains 15 Pathogenic variants. The truncated region contains 46 Pathogenic variants."), ('P…	RDH5:NM_001199771.3:ex2:c.95del:NP_001186700.1:p.Phe32SerfsTer29
chr12:55721848-55721848:G/A	Likely Pathogenic	Likely Pathogenic		[('PM2', 'Moderate', 'Absent from controls (or at extremely low frequency if recessive) in Exome Sequencing Project, 1000 Genomes Project, or Exome Aggregation Consortium.'), ('PM5', 'Moderate', 'Alternative variant ##chr12:55721847 C⇒T## (Arg157Trp) is classified Pathogenic by UniProt Variants (and confirmed using ACMG).'), ('PP3', 'Supporting', 'Predictors above Treshold'), ('PP5', 'Moderate', …	[('PM5', 'Moderate', 'Alternative variant ##chr12:55721847 C⇒T## (Arg157Trp) is classified Pathogenic by UniProt Variants (and confirmed using ACMG).'), ('PP3', 'Moderate', 'BayesDel_addAF = 0.379 is between 0.22 and 0.421 ⇒ moderate Pathogenic.'), ('PP5', 'Moderate', "ClinVar classifies this variant as Likely Pathogenic, 1 star (criteria provided, reviewed Apr '22, 1 submission), citing 4 articl…	RDH5:NM_001199771.3:ex3:c.470G>A:NP_001186700.1:p.Arg157Gln
chr12:88049282-88049283:-/T	Pathogenic	Pathogenic		[('PVS1', 'Strong', 'NF4 Unset - Lof variants in this exon are frequent in the general population and/or exon is absent from biologically-relevant transcript(s).'), ('PM2', 'Moderate', 'Absent from controls (or at extremely low frequency if recessive) in Exome Sequencing Project, 1000 Genomes Project, or Exome Aggregation Consortium.'), ('PP5', 'Moderate', "ClinVar classifies this variant as Path…	[('PVS1', 'Very Strong', "Null variant (frame-shift) in gene CEP290, predicted to cause NMD. Loss-of-function is a known mechanism of disease (gene has 464 reported Pathogenic LOF variants). The exon affects 1 functional domain: UniProt protein CE290_HUMAN region of interest 'Self-association (with itself or N-terminus)'. The exon contains 18 Pathogenic variants."), ('PP5', 'Moderate', "ClinVar c…	CEP290:NM_025114.4:ex54:c.7341dup:NP_079390.3:p.Leu2448Thrfs*8
chr12:88101183-88101183:T/C	Likely Pathogenic	Likely Pathogenic		[('PM2', 'Moderate', 'Absent from controls (or at extremely low frequency if recessive) in Exome Sequencing Project, 1000 Genomes Project, or Exome Aggregation Consortium.'), ('PP5', 'Very Strong', "ClinVar classifies this variant as Pathogenic, 2 stars (multiple consistent, reviewed Oct '22, 23 submissions), citing 8 articles (PUBMED:33546218, PUBMED:30576320, PUBMED:23344081, PUBMED:23343883, P…	[('PP5', 'Very Strong', "ClinVar classifies this variant as Pathogenic, 2 stars (multiple consistent, reviewed Oct '22, 23 submissions), citing 8 articles (%%PUBMED:33546218%%, %%PUBMED:30576320%%, %%PUBMED:23344081%%, %%PUBMED:23343883%%, %%PUBMED:17964524%% and 3 more)."), ('PM2', 'Supporting', 'GnomAD genomes homozygous allele count = 0 is less than 2 for AD/AR gene CEP290, good gnomAD genomes…	CEP290:NM_025114.4:int26:c.2991+1655A>G:
chr12:88118528-88118528:T/-	Pathogenic	Pathogenic		[('PVS1', 'Very Strong', 'NF1 - Exon in present in biologically-relevant transcripts(s).'), ('PP5', 'Very Strong', "ClinVar classifies this variant as Pathogenic, 2 stars (multiple consistent, reviewed Aug '22, 8 submissions), citing 6 articles (PUBMED:27491411, PUBMED:26092869, PUBMED:26047050, PUBMED:20690115, PUBMED:17345604 and PUBMED:16909394).")]	[('PVS1', 'Very Strong', "Null variant (frame-shift) in gene CEP290, predicted to cause NMD. Loss-of-function is a known mechanism of disease (gene has 464 reported Pathogenic LOF variants). The exon affects 1 functional domain: UniProt protein CE290_HUMAN region of interest 'Self-association (with itself or C-terminus)'. The exon contains 9 Pathogenic variants. The truncated region contains 325 …	CEP290:NM_025114.4:ex17:c.1666del:NP_079390.3:p.Ile556PhefsTer17
chr12:88120185-88120195:TTTGTTAATAT/-	Likely Pathogenic	Likely Pathogenic		[('PVS1', 'Very Strong', 'NF1 - Exon in present in biologically-relevant transcripts(s).'), ('PM2', 'Moderate', 'Absent from controls (or at extremely low frequency if recessive) in Exome Sequencing Project, 1000 Genomes Project, or Exome Aggregation Consortium.')]	[('PVS1', 'Very Strong', "Null variant (frame-shift) in gene CEP290, predicted to cause NMD. Loss-of-function is a known mechanism of disease (gene has 470 reported Pathogenic LOF variants). The exon affects 1 functional domain: UniProt protein CE290_HUMAN region of interest 'Self-association (with itself or C-terminus)'. The exon contains 10 Pathogenic variants. The truncated region contains 348…	CEP290:NM_025114.4:ex15:c.1441_1451del:NP_079390.3:p.Ile481GlyfsTer4
chr14:67724550-67724550:C/T	Pathogenic	Pathogenic		[('PS3', 'Strong', 'UniProt Variants classifies this variant as Pathogenic, backed by functional studies (requires user validation) mentioned in PUBMED:19686838, and also citing PUBMED:15258582, associated with Leber congenital amaurosis 13.'), ('PM1', 'Moderate', 'Hot-spot of length 17 amino-acids has 10 missense/in-frame variants (7 Pathogenic variants, 3 uncertain variants and no Benign), whic…	[('PP5', 'Very Strong', "ClinVar classifies this variant as Pathogenic, 2 stars (multiple consistent, reviewed Dec '22, 10 submissions), citing 6 articles (%%PUBMED:32014858%%, %%PUBMED:24474277%%, %%PUBMED:23847139%%, %%PUBMED:20006610%%, %%PUBMED:16269441%% and %%PUBMED:15258582%%)."), ('PS3', 'Strong', 'UniProt Variants classifies this variant as Pathogenic, backed by functional studies (requi…	RDH12:NM_152443.3:ex4:c.146C>T:NP_689656.2:p.Thr49Met
chr15:71811530-71811530:G/A	Pathogenic	Likely Pathogenic		[('PS1', 'Strong', 'Equivalent variant ##chr15:71811530 G⇒C## (Gly56Arg) is classified Pathogenic by UniProt Variants (and confirmed using ACMG).'), ('PM1', 'Supporting', "UniProt protein NR2E3_HUMAN zinc finger domain 'NR C4-type' has 42 missense/in-frame variants (11 Pathogenic variants, 31 uncertain variants and no Benign), which qualifies as supporting Pathogenic."), ('PM2', 'Moderate', 'Abse…	[('PP5', 'Very Strong', "ClinVar classifies this variant as Pathogenic, 2 stars (multiple consistent, reviewed Dec '22, 10 submissions), citing 4 articles (%%PUBMED:30718709%%, %%PUBMED:19823680%%, %%PUBMED:19006237%% and %%PUBMED:17564971%%), associated with Retinitis Pigmentosa 37."), ('PS1', 'Strong', 'Equivalent variant ##chr15:71811530 G⇒C## (Gly56Arg) is classified Pathogenic by UniProt Var…	NR2E3:NM_014249.4:ex2:c.166G>A:NP_055064.1:p.Gly56Arg
chr16:56506037-56506037:C/A	Likely Pathogenic	Likely Pathogenic		[('PVS1', 'Strong', 'SS9 Moderate - Lof variants is this exon are not frequent in the general population and exon is present in biologically-relevant transcript(s) - Variant removes <10% of protein.'), ('PM2', 'Moderate', 'Absent from controls (or at extremely low frequency if recessive) in Exome Sequencing Project, 1000 Genomes Project, or Exome Aggregation Consortium.')]	[('PVS1', 'Very Strong', 'Null variant (intronic within ±2 of splice site) in gene BBS2. Loss-of-function is a known mechanism of disease (gene has 132 reported Pathogenic LOF variants).'), ('PM2', 'Supporting', 'Variant not found in gnomAD genomes, good gnomAD genomes coverage = 31.4.')]	BBS2:NM_031885.5:int6:c.718-1G>T:
chr19:38119424-38119424:G/-	Likely Pathogenic	Likely Pathogenic		[('PVS1', 'Very Strong', 'NF1 - Exon in present in biologically-relevant transcripts(s).'), ('PM2', 'Moderate', 'Absent from controls (or at extremely low frequency if recessive) in Exome Sequencing Project, 1000 Genomes Project, or Exome Aggregation Consortium.')]	[('PVS1', 'Very Strong', "Null variant (frame-shift) in gene SIPA1L3, predicted to cause NMD. Loss-of-function is a known mechanism of disease (gene has 2 reported Pathogenic LOF variants). The exon affects 1 functional domain: UniProt protein SI1L3_HUMAN domain 'Rap-GAP'. The truncated region contains 2 Pathogenic variants."), ('PM2', 'Supporting', 'Variant not found in gnomAD genomes, good gnom…	SIPA1L3:NM_015073.3:ex9:c.2410del:NP_055888.1:p.Glu804Argfs*46
chr2:29070996-29070997:-/A	Likely Pathogenic	Likely Pathogenic		[('PVS1', 'Very Strong', 'NF1 - Exon in present in biologically-relevant transcripts(s).'), ('PM2', 'Moderate', 'Absent from controls (or at extremely low frequency if recessive) in Exome Sequencing Project, 1000 Genomes Project, or Exome Aggregation Consortium.')]	[('PVS1', 'Very Strong', "Null variant (frame-shift) in gene PCARE, predicted to cause NMD. Loss-of-function is a known mechanism of disease (gene has 103 reported Pathogenic LOF variants). The exon affects 1 functional domain: UniProt protein PCARE_HUMAN region of interest 'Disordered'. The exon contains 100 Pathogenic variants. The truncated region contains 9 Pathogenic variants."), ('PM2', 'Su…	PCARE:NM_001029883.3:ex1:c.3265_3266insT:NP_001025054.1:p.Pro1089LeufsTer18
chr2:55871091-55871091:G/A	Pathogenic	Pathogenic		[('PM2', 'Moderate', 'Absent from controls (or at extremely low frequency if recessive) in Exome Sequencing Project, 1000 Genomes Project, or Exome Aggregation Consortium.'), ('PP3', 'Supporting', 'Predictors above Treshold'), ('PP5', 'Very Strong', "ClinVar classifies this variant as Pathogenic, 2 stars (multiple consistent, reviewed Dec '22, 6 submissions), citing 8 articles (PUBMED:33546218, P…	[('PP5', 'Very Strong', "ClinVar classifies this variant as Pathogenic, 2 stars (multiple consistent, reviewed Dec '22, 6 submissions), citing 8 articles (%%PUBMED:33546218%%, %%PUBMED:30541486%%, %%PUBMED:25077532%%, %%PUBMED:22031286%%, %%PUBMED:17666404%% and 3 more)."), ('PP3', 'Moderate', 'MetaRNN = 0.896 is between 0.841 and 0.939 ⇒ moderate Pathogenic.'), ('PM2', 'Supporting', 'Variant not…	EFEMP1:NM_001039348.3:ex10:c.1033C>T:NP_001034437.1:p.Arg345Trp
chr2:98396450-98396450:G/A	Likely Pathogenic	Likely Pathogenic		[('PM1', 'Moderate', 'Hot-spot of length 17 amino-acids has 10 missense/in-frame variants (6 Pathogenic variants, 3 uncertain variants and 1 Benign variant), which qualifies as moderate Pathogenic.'), ('PM2', 'Moderate', 'Absent from controls (or at extremely low frequency if recessive) in Exome Sequencing Project, 1000 Genomes Project, or Exome Aggregation Consortium.'), ('PM5', 'Strong', 'Alter…	[('PM5', 'Strong', 'Alternative variant ##chr2:98396450 G⇒T## (Arg427Leu) is classified Likely Pathogenic, 1 star, by ClinVar (and confirmed using ACMG).'), ('PM1', 'Moderate', 'Hot-spot of length 17 amino-acids has 10 missense/in-frame variants (6 Pathogenic variants, 3 uncertain variants and 1 Benign variant), which qualifies as moderate Pathogenic.'), ('PP5', 'Moderate', "ClinVar classifies th…	CNGA3:NM_001298.3:ex8:c.1280G>A:NP_001289.1:p.Arg427His
chr3:101244523-101244523:G/C	Likely Pathogenic	Likely Pathogenic		[('PVS1', 'Very Strong', 'NF1 - Exon in present in biologically-relevant transcripts(s).'), ('PM2', 'Moderate', 'Absent from controls (or at extremely low frequency if recessive) in Exome Sequencing Project, 1000 Genomes Project, or Exome Aggregation Consortium.')]	[('PVS1', 'Very Strong', 'Null variant (nonsense) in gene IMPG2, predicted to cause NMD. Loss-of-function is a known mechanism of disease (gene has 82 reported Pathogenic LOF variants). The exon contains 19 Pathogenic variants. The truncated region contains 34 Pathogenic variants.'), ('PM2', 'Supporting', 'Variant not found in gnomAD genomes, good gnomAD genomes coverage = 31.7.')]	IMPG2:NM_016247.4:ex13:c.1808C>G:NP_057331.2:p.Ser603Ter
chr4:186194562-186194562:T/C	Likely Pathogenic	Likely Pathogenic		[('PM2', 'Moderate', 'Absent from controls (or at extremely low frequency if recessive) in Exome Sequencing Project, 1000 Genomes Project, or Exome Aggregation Consortium.'), ('PP3', 'Supporting', 'Predictors above Treshold'), ('PP5', 'Strong', 'VarSome users have classified this variant as Likely Pathogenic, citing PUBMED:31440027, and as Likely Pathogenic, citing PUBMED:23221965.')]	[('PP3', 'Strong', 'MetaRNN = 0.983 is greater than 0.939 ⇒ strong Pathogenic.'), ('PP5', 'Strong', 'VarSome users have classified this variant as Likely Pathogenic, citing %%PUBMED:31440027%%, and as Likely Pathogenic, citing %%PUBMED:23221965%%.'), ('PM2', 'Supporting', 'Variant not found in gnomAD genomes, good gnomAD genomes coverage = 32.7.')]	CYP4V2:NM_207352.4:ex2:c.277T>C:NP_997235.3:p.Trp93Arg
chr4:186209260-186209260:A/G	Likely Pathogenic	Likely Pathogenic		[('PM2', 'Moderate', 'Absent from controls (or at extremely low frequency if recessive) in Exome Sequencing Project, 1000 Genomes Project, or Exome Aggregation Consortium.'), ('PP3', 'Supporting', 'Predictors above Treshold'), ('PP5', 'Strong', "ClinVar classifies this variant as Pathogenic, 2 stars (multiple consistent, reviewed Dec '22, 2 submissions), citing 5 articles (PUBMED:29691984, PUBMED…	[('PP3', 'Strong', 'MetaRNN = 0.982 is greater than 0.939 ⇒ strong Pathogenic.'), ('PP5', 'Strong', "ClinVar classifies this variant as Pathogenic, 2 stars (multiple consistent, reviewed Dec '22, 2 submissions), citing 5 articles (%%PUBMED:29691984%%, %%PUBMED:28051075%%, %%PUBMED:25629076%%, %%PUBMED:24480711%% and %%PUBMED:23221965%%)."), ('PM2', 'Supporting', 'GnomAD genomes homozygous allele …	CYP4V2:NM_207352.4:ex10:c.1393A>G:NP_997235.3:p.Arg465Gly
chr5:180616464-180616464:C/A	Pathogenic	Pathogenic		[('PM1', 'Moderate', 'Hot-spot of length 17 amino-acids has 8 missense/in-frame variants (6 Pathogenic variants, 1 uncertain variant and 1 Benign variant), which qualifies as moderate Pathogenic.'), ('PM2', 'Moderate', 'Absent from controls (or at extremely low frequency if recessive) in Exome Sequencing Project, 1000 Genomes Project, or Exome Aggregation Consortium.'), ('PM5', 'Strong', 'Alterna…	[('PM5', 'Strong', 'Alternative variant ##chr5:180616465 G⇒A## (Arg1041Trp) is classified Likely Pathogenic by the VarSome community in article %%PUBMED:12960217%% (and confirmed using ACMG).'), ('PP3', 'Strong', 'MetaRNN = 0.99 is greater than 0.939 ⇒ strong Pathogenic.'), ('PM1', 'Moderate', 'Hot-spot of length 17 amino-acids has 8 missense/in-frame variants (6 Pathogenic variants, 1 uncertain …	FLT4:NM_182925.5:ex23:c.3122G>T:NP_891555.2:p.Arg1041Leu
chr8:54626101-54626101:C/G	Pathogenic	Likely Pathogenic		[('PVS1', 'Strong', 'NF4 Unset - Lof variants in this exon are frequent in the general population and/or exon is absent from biologically-relevant transcript(s).'), ('PM2', 'Moderate', 'Absent from controls (or at extremely low frequency if recessive) in Exome Sequencing Project, 1000 Genomes Project, or Exome Aggregation Consortium.'), ('PP5', 'Moderate', "ClinVar classifies this variant as Like…	[('PVS1', 'Very Strong', 'Null variant (nonsense) in gene RP1, not predicted to cause NMD. Loss-of-function is a known mechanism of disease (gene has 224 reported Pathogenic LOF variants). The truncated region contains 120 Pathogenic variants. It removes 65.69% of the protein.'), ('PP5', 'Moderate', "ClinVar classifies this variant as Likely Pathogenic, 1 star (criteria provided, reviewed Apr '22…	RP1:NM_006269.2:ex4:c.2219C>G:NP_006260.1:p.Ser740Ter
chr9:78240314-78240314:T/C	Likely Pathogenic	Likely Pathogenic		[('PM2', 'Moderate', 'Absent from controls (or at extremely low frequency if recessive) in Exome Sequencing Project, 1000 Genomes Project, or Exome Aggregation Consortium.'), ('PP3', 'Supporting', 'Predictors above Treshold'), ('PP5', 'Strong', 'Using strength Strong in view of the combined evidence from ClinVar and the VarSome community.')]	[('PP5', 'Strong', 'Using strength Strong in view of the combined evidence from ClinVar and the VarSome community.'), ('PP3', 'Moderate', 'BayesDel_addAF = 0.241 is between 0.22 and 0.421 ⇒ moderate Pathogenic.'), ('PM2', 'Supporting', 'GnomAD genomes homozygous allele count = 0 is less than 2 for AD/AR gene CEP78, good gnomAD genomes coverage = 31.4.')]	CEP78:NM_001098802.3:ex3:c.449T>C:NP_001092272.1:p.Leu150Ser
chrX:38298967-38298967:G/A	Pathogenic	Pathogenic		[('PVS1', 'Very Strong', 'NF1 - Exon in present in biologically-relevant transcripts(s).'), ('PM2', 'Moderate', 'Absent from controls (or at extremely low frequency if recessive) in Exome Sequencing Project, 1000 Genomes Project, or Exome Aggregation Consortium.'), ('PP5', 'Very Strong', "ClinVar classifies this variant as Pathogenic, 2 stars (multiple consistent, reviewed Jul '22, 3 submissions)…	[('PVS1', 'Very Strong', 'Null variant (nonsense) in gene RPGR, predicted to cause NMD. Loss-of-function is a known mechanism of disease (gene has 355 reported Pathogenic LOF variants). The exon contains 13 Pathogenic variants. The truncated region contains 241 Pathogenic variants.'), ('PP5', 'Very Strong', "ClinVar classifies this variant as Pathogenic, 2 stars (multiple consistent, reviewed Jul…	RPGR:NM_001034853.2:ex10:c.1234C>T:NP_001030025.1:p.Arg412Ter
chrX:9741452-9741452:C/T	Likely Pathogenic	Likely Pathogenic		[('PVS1', 'Very Strong', 'NF1 - Exon in present in biologically-relevant transcripts(s).'), ('PM2', 'Moderate', 'Absent from controls (or at extremely low frequency if recessive) in Exome Sequencing Project, 1000 Genomes Project, or Exome Aggregation Consortium.')]	[('PVS1', 'Very Strong', 'Null variant (nonsense) in gene GPR143, predicted to cause NMD. Loss-of-function is a known mechanism of disease (gene has 44 reported Pathogenic LOF variants). The exon contains 8 Pathogenic variants. The truncated region contains 15 Pathogenic variants.'), ('PM2', 'Supporting', 'Variant not found in gnomAD genomes, good gnomAD genomes coverage = 23.9.')]	GPR143:NM_000273.3:ex7:c.771G>A:NP_000264.2:p.Trp257Ter
chr1:1053952-1053952:C/T	VUS	VUS	Middle	[('PM2', 'Moderate', 'Absent from controls (or at extremely low frequency if recessive) in Exome Sequencing Project, 1000 Genomes Project, or Exome Aggregation Consortium.'), ('PP3', 'Supporting', 'Predictors above Treshold')]	[('PM2', 'Supporting', 'GnomAD genomes homozygous allele count = 0 is less than 2 for AR gene AGRN, good gnomAD genomes coverage = 33.6.'), ('BP4', 'Supporting', 'BayesDel_addAF = -0.052 is between -0.0591 and 0.0115 ⇒ supporting Benign.')]	AGRN:NM_198576.4:ex34:c.5851C>T:NP_940978.2:p.Arg1951Cys
chr1:215640612-215640612:G/A	VUS	VUS	Hot	[('BP1', 'Supporting', '196 out of 529 non-VUS missense variants in gene USH2A are Benign = 37.1% which is more than threshold of 33.1%.'), ('PM2', 'Moderate', 'Absent from controls (or at extremely low frequency if recessive) in Exome Sequencing Project, 1000 Genomes Project, or Exome Aggregation Consortium.'), ('PP3', 'Supporting', 'Predictors above Treshold'), ('PP5', 'Moderate', 'A VarSome us…	[('PP3', 'Moderate', 'MetaRNN = 0.862 is between 0.841 and 0.939 ⇒ moderate Pathogenic.'), ('PP5', 'Moderate', 'A VarSome user has classified this variant as Pathogenic (automatically lifted-over from chr1:215813954 G⇒A on hg19), citing %%PUBMED:24938718%%.'), ('PM2', 'Supporting', 'GnomAD genomes homozygous allele count = 0 is less than 2 for AD/AR gene USH2A, good gnomAD genomes coverage = 29.5…	USH2A:NM_206933.4:ex68:c.14914C>T:NP_996816.3:p.Arg4972Cys
chr1:215650725-215650725:C/A	VUS	VUS	Middle	[('BP1', 'Supporting', '196 out of 529 non-VUS missense variants in gene USH2A are Benign = 37.1% which is more than threshold of 33.1%.'), ('PM2', 'Moderate', 'Absent from controls (or at extremely low frequency if recessive) in Exome Sequencing Project, 1000 Genomes Project, or Exome Aggregation Consortium.'), ('PP3', 'Supporting', 'Predictors above Treshold')]	[('PP3', 'Moderate', 'MetaRNN = 0.851 is between 0.841 and 0.939 ⇒ moderate Pathogenic.'), ('PM2', 'Supporting', 'Variant not found in gnomAD genomes, good gnomAD genomes coverage = 30.5.'), ('BP1', 'Supporting', '196 out of 529 non-VUS missense variants in gene USH2A are Benign = 37.1% which is more than threshold of 33.1%.')]	USH2A:NM_206933.4:ex65:c.14210G>T:NP_996816.3:p.Gly4737Val
chr1:216070292-216070292:G/C	VUS	VUS	Hot	[('BP1', 'Supporting', '196 out of 529 non-VUS missense variants in gene USH2A are Benign = 37.1% which is more than threshold of 33.1%.'), ('PM2', 'Moderate', 'Absent from controls (or at extremely low frequency if recessive) in Exome Sequencing Project, 1000 Genomes Project, or Exome Aggregation Consortium.'), ('PP3', 'Supporting', 'Predictors above Treshold'), ('PPPOT', 'Moderate', " Potenzial…	[('PP3', 'Strong', 'Variant is predicted splicing: scSNV-ADA = 0.969307 is between 0.957813 and 0.999322, and LOF in gene USH2A is known to cause disease (gene has 1 095 reported Pathogenic LOF variants).'), ('PM2', 'Supporting', 'GnomAD genomes homozygous allele count = 1 is less than 2 for AD/AR gene USH2A, good gnomAD genomes coverage = 30.8.'), ('BP1', 'Supporting', '196 out of 529 non-VUS mi…	USH2A:NM_206933.4:ex30:c.5858C>G:NP_996816.3:p.Ala1953Gly
chr1:216083472-216083472:C/A	VUS	VUS	Hot	[('BP1', 'Supporting', '196 out of 529 non-VUS missense variants in gene USH2A are Benign = 37.1% which is more than threshold of 33.1%.'), ('PM2', 'Moderate', 'Absent from controls (or at extremely low frequency if recessive) in Exome Sequencing Project, 1000 Genomes Project, or Exome Aggregation Consortium.'), ('PP3', 'Supporting', 'Predictors above Treshold'), ('PPPOT', 'Moderate', " Potenzial…	[('PP3', 'Moderate', 'MetaRNN = 0.885 is between 0.841 and 0.939 ⇒ moderate Pathogenic.'), ('PM2', 'Supporting', 'Variant not found in gnomAD genomes, good gnomAD genomes coverage = 31.0.'), ('BP1', 'Supporting', '196 out of 529 non-VUS missense variants in gene USH2A are Benign = 37.1% which is more than threshold of 33.1%.')]	USH2A:NM_206933.4:ex26:c.5282G>T:NP_996816.3:p.Gly1761Val
chr1:216083541-216083541:A/G	VUS	VUS	Hot	[('PM2', 'Moderate', 'Absent from controls (or at extremely low frequency if recessive) in Exome Sequencing Project, 1000 Genomes Project, or Exome Aggregation Consortium.'), ('PP3', 'Supporting', 'Predictors above Treshold'), ('PPPOT', 'Moderate', " Potenziale PM3-PM6-PP1 per eterozigosita' composta")]	[('PM2', 'Supporting', 'Variant not found in gnomAD genomes, good gnomAD genomes coverage = 31.0.'), ('PP3', 'Supporting', 'BayesDel_addAF = 0.209 is between 0.161 and 0.22 ⇒ supporting Pathogenic.')]	USH2A:NM_206933.4:ex26:c.5213T>C:NP_996816.3:p.Phe1738Ser
chr1:68431519-68431519:C/T	VUS	VUS	Cold	[('PM2', 'Moderate', 'Absent from controls (or at extremely low frequency if recessive) in Exome Sequencing Project, 1000 Genomes Project, or Exome Aggregation Consortium.'), ('PP2', 'Supporting', '128 out of 139 non-VUS missense variants in gene RPE65 are Pathogenic = 92.1% which is more than threshold of 91.5%.')]	[('PM2', 'Supporting', 'GnomAD genomes homozygous allele count = 0 is less than 2 for AD/AR gene RPE65, good gnomAD genomes coverage = 30.8.'), ('PP2', 'Supporting', '128 out of 139 non-VUS missense variants in gene RPE65 are Pathogenic = 92.1% which is more than threshold of 91.5%.'), ('BP4', 'Supporting', 'MetaRNN = 0.356 is between 0.267 and 0.43 ⇒ supporting Benign.')]	RPE65:NM_000329.3:ex11:c.1195G>A:NP_000320.1:p.Glu399Lys
chr1:93997974-93997974:G/A	VUS	VUS	Hot	[('PM2', 'Moderate', 'Absent from controls (or at extremely low frequency if recessive) in Exome Sequencing Project, 1000 Genomes Project, or Exome Aggregation Consortium.'), ('PP3', 'Supporting', 'Predictors above Treshold'), ('PPPOT', 'Moderate', " Potenziale PM3-PM6-PP1 per eterozigosita' composta")]	[('PP3', 'Moderate', 'BayesDel_addAF = 0.359 is between 0.22 and 0.421 ⇒ moderate Pathogenic.'), ('PM2', 'Supporting', 'Variant not found in gnomAD genomes, good gnomAD genomes coverage = 30.9.')]	ABCA4:NM_000350.3:ex48:c.6616C>T:NP_000341.2:p.Leu2206Phe
chr1:94010911-94010911:T/A	VUS	VUS	Middle	[('BA1', 'Stand-alone', 'GnomAD exomes European (non-Finnish) allele frequency = 0.0674 is greater than 0.05 threshold, gnomAD exomes coverage is unavailable.'), ('PS3', 'Very Strong', 'Using strength Very Strong in view of the combined evidence from UniProt Variants and the VarSome community.'), ('PP2', 'Supporting', '824 out of 866 non-VUS missense variants in gene ABCA4 are Pathogenic = 95.2% …	[('PS3', 'Very Strong', 'Using strength Very Strong in view of the combined evidence from UniProt Variants and the VarSome community.'), ('PP5', 'Strong', 'VarSome users have classified this variant as Pathogenic, citing %%PUBMED:34125082%%, and as Likely Pathogenic, citing %%PUBMED:32913387%%, and as Likely Pathogenic, citing %%PUBMED:28118664%%.'), ('PP2', 'Supporting', '824 out of 866 non-VUS …	ABCA4:NM_000350.3:ex40:c.5603A>T:NP_000341.2:p.Asn1868Ile
chr1:94021848-94021848:C/T	VUS	VUS	Middle	[('BP4', 'Supporting', 'Predictors under Treshold'), ('PM2', 'Moderate', 'Absent from controls (or at extremely low frequency if recessive) in Exome Sequencing Project, 1000 Genomes Project, or Exome Aggregation Consortium.'), ('PP5', 'Supporting', "ClinVar classifies this variant as VUS, 1 star (criteria provided, reviewed Oct '22, 11 submissions), citing 3 articles (PUBMED:28118664, PUBMED:2534…	[('PM2', 'Supporting', 'GnomAD genomes homozygous allele count = 1 is less than 2 for AD/AR gene ABCA4, good gnomAD genomes coverage = 31.7.'), ('PP5', 'Supporting', "ClinVar classifies this variant as VUS, 1 star (criteria provided, reviewed Oct '22, 11 submissions), citing 3 articles (%%PUBMED:28118664%%, %%PUBMED:25346251%% and %%PUBMED:24265693%%), associated with Cone Dystrophy and Inherited…	ABCA4:NM_000350.3:ex33:c.4771G>A:NP_000341.2:p.Gly1591Arg
chr1:94079421-94079421:A/T	VUS	VUS	Hot	[('PM2', 'Moderate', 'Absent from controls (or at extremely low frequency if recessive) in Exome Sequencing Project, 1000 Genomes Project, or Exome Aggregation Consortium.'), ('PP2', 'Supporting', '824 out of 866 non-VUS missense variants in gene ABCA4 are Pathogenic = 95.2% which is more than threshold of 91.5%.'), ('PP5', 'Moderate', 'A VarSome user has classified this variant as Pathogenic (au…	[('PP5', 'Moderate', 'A VarSome user has classified this variant as Pathogenic (automatically lifted-over from chr1:94544977 A⇒T on hg19), citing %%PUBMED:32641690%%.'), ('PM2', 'Supporting', 'GnomAD genomes homozygous allele count = 0 is less than 2 for AD/AR gene ABCA4, good gnomAD genomes coverage = 31.4.'), ('PP2', 'Supporting', '824 out of 866 non-VUS missense variants in gene ABCA4 are Path…	ABCA4:NM_000350.3:ex9:c.1140T>A:NP_000341.2:p.Asn380Lys
chr10:101011738-101011761:CTGGTCTCAAAGCAGGAGGCCGGA/-	VUS	VUS	Middle	[('PM2', 'Moderate', 'Absent from controls (or at extremely low frequency if recessive) in Exome Sequencing Project, 1000 Genomes Project, or Exome Aggregation Consortium.'), ('PM4', 'Moderate', 'Protein coding length changes as a result of in frame variant in gene PDZD7, and this variant is not located in a repeat region.')]	[('PM4', 'Moderate', 'Protein coding length changes as a result of in frame variant in gene PDZD7, and this variant is not located in a repeat region.'), ('PM2', 'Supporting', 'Variant not found in gnomAD genomes, good gnomAD genomes coverage = 32.7.')]	PDZD7:NM_001195263.2:ex14:c.1934_1957del:NP_001182192.1:p.Val645_Pro652del
chr10:49651913-49651913:A/G	VUS	VUS	Middle	[('PM2', 'Moderate', 'Absent from controls (or at extremely low frequency if recessive) in Exome Sequencing Project, 1000 Genomes Project, or Exome Aggregation Consortium.'), ('PP3', 'Supporting', 'Predictors above Treshold')]	[('PM2', 'Supporting', 'GnomAD genomes homozygous allele count = 0 is less than 2 for AR gene CHAT, good gnomAD genomes coverage = 32.4.')]	CHAT:NM_020549.5:ex11:c.1541A>G:NP_065574.4:p.Tyr514Cys
chr10:71741744-71741744:C/G	VUS	VUS	Middle	[('PM2', 'Moderate', 'Absent from controls (or at extremely low frequency if recessive) in Exome Sequencing Project, 1000 Genomes Project, or Exome Aggregation Consortium.'), ('PP3', 'Supporting', 'Predictors above Treshold')]	[('PP3', 'Strong', 'BayesDel_addAF = 0.421 is between 0.421 and 0.625 â‡’ strong Pathogenic.'), ('PM2', 'Supporting', 'Variant not found in gnomAD genomes, good gnomAD genomes coverage = 33.5.')]	CDH23:NM_022124.6:ex38:c.4668C>G:NP_071407.4:p.Asp1556Glu
chr10:84201909-84201909:G/A	VUS	VUS	Middle	[('BP1', 'Supporting', '31 out of 39 non-VUS missense variants in gene CDHR1 are Benign = 79.5% which is more than threshold of 33.1%.'), ('PM2', 'Moderate', 'Absent from controls (or at extremely low frequency if recessive) in Exome Sequencing Project, 1000 Genomes Project, or Exome Aggregation Consortium.'), ('PP3', 'Supporting', 'Predictors above Treshold')]	[('PM2', 'Supporting', 'GnomAD genomes homozygous allele count = 0 is less than 2 for AR gene CDHR1, good gnomAD genomes coverage = 32.2.'), ('PP3', 'Supporting', 'MetaRNN = 0.814 is between 0.748 and 0.841 ⇒ supporting Pathogenic.'), ('BP1', 'Supporting', '31 out of 39 non-VUS missense variants in gene CDHR1 are Benign = 79.5% which is more than threshold of 33.1%.')]	CDHR1:NM_033100.4:ex7:c.628G>A:NP_149091.1:p.Val210Met
chr10:84205824-84205824:C/A	VUS	VUS	Hot	[('PM2', 'Moderate', 'Absent from controls (or at extremely low frequency if recessive) in Exome Sequencing Project, 1000 Genomes Project, or Exome Aggregation Consortium.'), ('PP3', 'Supporting', 'Predictors above Treshold'), ('PPPOT', 'Moderate', " Potenziale PM3-PM6-PP1 per eterozigosita' composta")]	[('PP3', 'Strong', 'Variant is predicted splicing: scSNV-ADA = 0.994474 is between 0.957178 and 0.999699, and LOF in gene CDHR1 is known to cause disease (gene has 68 reported Pathogenic LOF variants).'), ('PM2', 'Supporting', 'GnomAD genomes homozygous allele count = 0 is less than 2 for AD/AR gene CDHR1, good gnomAD genomes coverage = 32.1.')]	CDHR1:NM_033100.4:int9:c.863-3C>A:
chr11:46705456-46705456:C/T	VUS	VUS	Hot	[('PM2', 'Moderate', 'Absent from controls (or at extremely low frequency if recessive) in Exome Sequencing Project, 1000 Genomes Project, or Exome Aggregation Consortium.'), ('PP3', 'Supporting', 'Predictors above Treshold')]	[('PM2', 'Supporting', 'Variant not found in gnomAD genomes, good gnomAD genomes coverage = 30.9.'), ('BP4', 'Supporting', 'BayesDel_addAF = -0.0099 is between -0.0591 and 0.0115 ⇒ supporting Benign.')]	ZNF408:NM_024741.3:ex5:c.1756C>T:NP_079017.1:p.Arg586Cys
chr11:62613611-62613612:-/G	VUS	VUS	Hot	[('BS1', 'Strong', 'GnomAD genomes allele frequency = 0.000843 is greater than 0.000222 (threshold derived from the 222 clinically reported variants in gene ROM1), good gnomAD genomes coverage = 34.6.'), ('PVS1', 'Very Strong', 'NF1 - Exon in present in biologically-relevant transcripts(s).'), ('PP5', 'Supporting', "ClinVar classifies this variant as VUS, 1 star (criteria provided, reviewed Aug '…	[('PVS1', 'Strong', 'Variant is high frequency, although null variant (frame-shift) in gene ROM1, predicted to cause NMD. Loss-of-function is a known mechanism of disease (gnomAD Loss-of-Function Observed/Expected = 0.585 is less than 0.755). The exon contains 2 Pathogenic variants.'), ('PP5', 'Supporting', "ClinVar classifies this variant as VUS, 1 star (criteria provided, reviewed Aug '22, 5 su…	ROM1:NM_000327.4:ex1:c.339dup:NP_000318.2:p.Leu114AlafsTer18
chr11:89284793-89284793:G/A	VUS	VUS	Middle	[('BA1', 'Stand-alone', 'GnomAD exomes allele frequency = 0.176 is greater than 0.05 threshold, gnomAD exomes coverage is unavailable.'), ('BP6', 'Supporting', 'UniProt Variants classifies this variant as Benign, citing 5 articles (PUBMED:15146472, PUBMED:10987646, PUBMED:9158138, PUBMED:7955413 and PUBMED:2342539).'), ('PS3', 'Strong', 'A VarSome user has classified this variant as Likely Pathog…	[('PS3', 'Strong', 'A VarSome user has classified this variant as Likely Pathogenic, confirmed by a functional study, mentioned in %%PUBMED:10823941%%.'), ('PM1', 'Strong', 'Hot-spot of length 17 amino-acids has 17 missense/in-frame variants (13 Pathogenic variants, 4 uncertain variants and no Benign), which qualifies as strong Pathogenic.'), ('PM5', 'Strong', 'Alternative variant ##chr11:8928479…	TYR:NM_000372.5:ex4:c.1205G>A:NP_000363.1:p.Arg402Gln
chr11:89295220-89295220:G/T	VUS	VUS	Hot	[('BP6', 'Supporting', "ClinVar classifies this variant as Likely Benign, 1 star (criteria provided, reviewed Aug '22, 1 submission)."), ('PM2', 'Moderate', 'Absent from controls (or at extremely low frequency if recessive) in Exome Sequencing Project, 1000 Genomes Project, or Exome Aggregation Consortium.'), ('PP2', 'Supporting', '254 out of 266 non-VUS missense variants in gene TYR are Pathogen…	[('PM2', 'Supporting', 'GnomAD genomes homozygous allele count = 0 is less than 2 for AD/AR gene TYR, good gnomAD genomes coverage = 31.4.'), ('PP2', 'Supporting', '254 out of 266 non-VUS missense variants in gene TYR are Pathogenic = 95.5% which is more than threshold of 95.3%.'), ('PP3', 'Supporting', 'BayesDel_addAF = 0.253 is between 0.22 and 0.421 ⇒ moderate Pathogenic. Reducing to strength …	TYR:NM_000372.5:ex5:c.1444G>T:NP_000363.1:p.Ala482Ser
chr13:94479009-94479009:G/C	VUS	VUS	Middle	[('PM2', 'Moderate', 'Absent from controls (or at extremely low frequency if recessive) in Exome Sequencing Project, 1000 Genomes Project, or Exome Aggregation Consortium.'), ('PP3', 'Supporting', 'Predictors above Treshold')]	[('PP3', 'Strong', 'BayesDel_addAF = 0.43 is between 0.421 and 0.625 ⇒ strong Pathogenic.'), ('PM2', 'Supporting', 'GnomAD genomes homozygous allele count = 0 is less than 2 for AR gene DCT, good gnomAD genomes coverage = 31.5.')]	DCT:NM_001922.5:ex1:c.247C>G:NP_001913.2:p.Arg83Gly
chr14:21324759-21324759:C/G	VUS	VUS	Cold	[('BP6', 'Supporting', 'UniProt Variants classifies this variant as Benign, citing PUBMED:21224891.'), ('PM2', 'Moderate', 'Absent from controls (or at extremely low frequency if recessive) in Exome Sequencing Project, 1000 Genomes Project, or Exome Aggregation Consortium.')]	[('PM2', 'Supporting', 'GnomAD genomes homozygous allele count = 0 is less than 2 for AD/AR gene RPGRIP1, good gnomAD genomes coverage = 31.8.'), ('BP6', 'Supporting', 'UniProt Variants classifies this variant as Benign, citing %%PUBMED:21224891%%.')]	RPGRIP1:NM_020366.4:ex15:c.1904C>G:NP_065099.3:p.Ala635Gly
chr15:27986604-27986604:C/T	VUS	VUS	Middle	[('PM2', 'Moderate', 'Absent from controls (or at extremely low frequency if recessive) in Exome Sequencing Project, 1000 Genomes Project, or Exome Aggregation Consortium.'), ('PP3', 'Supporting', 'Predictors above Treshold')]	[('PM2', 'Supporting', 'GnomAD genomes homozygous allele count = 0 is less than 2 for AD/AR gene OCA2, good gnomAD genomes coverage = 32.6.')]	OCA2:NM_000275.3:ex12:c.1222G>A:NP_000266.2:p.Asp408Asn
chr15:89217192-89217192:C/G	VUS	VUS	Middle	[('PM2', 'Moderate', 'Absent from controls (or at extremely low frequency if recessive) in Exome Sequencing Project, 1000 Genomes Project, or Exome Aggregation Consortium.'), ('PP3', 'Supporting', 'Predictors above Treshold')]	[('PM2', 'Supporting', 'Variant not found in gnomAD genomes, good gnomAD genomes coverage = 32.1.')]	RLBP1:NM_000326.5:ex5:c.274G>C:NP_000317.1:p.Asp92His
chr16:57897812-57897812:C/T	VUS	VUS	Middle	[('PM2', 'Moderate', 'Absent from controls (or at extremely low frequency if recessive) in Exome Sequencing Project, 1000 Genomes Project, or Exome Aggregation Consortium.'), ('PP3', 'Supporting', 'Predictors above Treshold')]	[('PP3', 'Moderate', 'BayesDel_addAF = 0.242 is between 0.22 and 0.421 ⇒ moderate Pathogenic.'), ('PM2', 'Supporting', 'GnomAD genomes homozygous allele count = 0 is less than 2 for AD/AR gene CNGB1, good gnomAD genomes coverage = 31.2.')]	CNGB1:NM_001297.5:ex30:c.3079G>A:NP_001288.3:p.Val1027Met
chr16:86567726-86567726:G/A	VUS	VUS	Middle	[('PM1', 'Moderate', "UniProt protein FOXC2_HUMAN DNA-binding domain 'Fork-head' has 4 missense/in-frame variants (4 Pathogenic variants, no uncertain and no Benign), which qualifies as moderate Pathogenic."), ('PM2', 'Moderate', 'Absent from controls (or at extremely low frequency if recessive) in Exome Sequencing Project, 1000 Genomes Project, or Exome Aggregation Consortium.')]	[('PM1', 'Moderate', "UniProt protein FOXC2_HUMAN DNA-binding domain 'Fork-head' has 4 missense/in-frame variants (4 Pathogenic variants, no uncertain and no Benign), which qualifies as moderate Pathogenic."), ('PM2', 'Supporting', 'Variant not found in gnomAD exomes, gnomAD exomes coverage is unavailable.')]	FOXC2:NM_005251.3:ex1:c.391G>A:NP_005242.1:p.Val131Ile
chr17:38335651-38335651:C/T	VUS	VUS	Middle	[('BP1', 'Supporting', '52 out of 55 non-VUS missense variants in gene GPR179 are Benign = 94.5% which is more than threshold of 91.6%.'), ('PM2', 'Moderate', 'Absent from controls (or at extremely low frequency if recessive) in Exome Sequencing Project, 1000 Genomes Project, or Exome Aggregation Consortium.'), ('PP3', 'Supporting', 'Predictors above Treshold')]	[('PP3', 'Moderate', 'BayesDel_addAF = 0.235 is between 0.22 and 0.421 ⇒ moderate Pathogenic.'), ('PM2', 'Supporting', 'GnomAD genomes homozygous allele count = 0 is less than 2 for AD/AR gene GPR179, good gnomAD genomes coverage = 32.0.'), ('BP1', 'Supporting', '52 out of 55 non-VUS missense variants in gene GPR179 are Benign = 94.5% which is more than threshold of 91.6%.')]	GPR179:NM_001004334.4:ex6:c.1346G>A:NP_001004334.3:p.Arg449His
chr17:4899249-4899249:G/A	VUS	VUS	Middle	[('PM2', 'Moderate', 'Absent from controls (or at extremely low frequency if recessive) in Exome Sequencing Project, 1000 Genomes Project, or Exome Aggregation Consortium.'), ('PP3', 'Supporting', 'Predictors above Treshold')]	[('PM2', 'Supporting', 'GnomAD genomes homozygous allele count = 0 is less than 2 for AD/AR gene CHRNE, good gnomAD genomes coverage = 31.9.')]	CHRNE:NM_000080.4:ex10:c.1168C>T:NP_000071.1:p.Arg390Trp
chr17:4901011-4901011:C/A	VUS	VUS	Middle	[('PM2', 'Moderate', 'Absent from controls (or at extremely low frequency if recessive) in Exome Sequencing Project, 1000 Genomes Project, or Exome Aggregation Consortium.'), ('PP3', 'Supporting', 'Predictors above Treshold')]	[('PM2', 'Supporting', 'GnomAD genomes homozygous allele count = 0 is less than 2 for AD/AR gene CHRNE, good gnomAD genomes coverage = 32.1.'), ('BP4', 'Supporting', 'BayesDel_addAF = -0.0156 is between -0.0591 and 0.0115 ⇒ supporting Benign.')]	CHRNE:NM_000080.4:ex7:c.781G>T:NP_000071.1:p.Ala261Ser
chr17:63941403-63941403:A/C	VUS	VUS	Hot	[('PM2', 'Moderate', 'Absent from controls (or at extremely low frequency if recessive) in Exome Sequencing Project, 1000 Genomes Project, or Exome Aggregation Consortium.'), ('PP3', 'Supporting', 'Predictors above Treshold')]	[('PP3', 'Moderate', 'BayesDel_addAF = 0.408 is between 0.22 and 0.421 ⇒ moderate Pathogenic.'), ('PM2', 'Supporting', 'Variant not found in gnomAD genomes, good gnomAD genomes coverage = 30.7.')]	SCN4A:NM_000334.4:ex24:c.4879T>G:NP_000325.4:p.Phe1627Val
chr17:63941715-63941715:C/T	VUS	VUS	Middle	[('PM2', 'Moderate', 'Absent from controls (or at extremely low frequency if recessive) in Exome Sequencing Project, 1000 Genomes Project, or Exome Aggregation Consortium.'), ('PP3', 'Supporting', 'Predictors above Treshold')]	[('PP3', 'Moderate', 'BayesDel_addAF = 0.249 is between 0.22 and 0.421 ⇒ moderate Pathogenic.'), ('PM2', 'Supporting', 'GnomAD genomes homozygous allele count = 0 is less than 2 for AD/AR gene SCN4A, good gnomAD genomes coverage = 30.7.')]	SCN4A:NM_000334.4:ex24:c.4567G>A:NP_000325.4:p.Gly1523Ser
chr18:59439687-59439687:C/T	VUS	VUS	Middle	[('BP1', 'Supporting', '17 out of 33 non-VUS missense variants in gene CCBE1 are Benign = 51.5% which is more than threshold of 33.1%.'), ('PM2', 'Moderate', 'Absent from controls (or at extremely low frequency if recessive) in Exome Sequencing Project, 1000 Genomes Project, or Exome Aggregation Consortium.'), ('PP3', 'Supporting', 'Predictors above Treshold')]	[('PM2', 'Supporting', 'GnomAD genomes homozygous allele count = 0 is less than 2 for AR gene CCBE1, good gnomAD genomes coverage = 32.1.'), ('BP1', 'Supporting', '17 out of 33 non-VUS missense variants in gene CCBE1 are Benign = 51.5% which is more than threshold of 33.1%.')]	CCBE1:NM_133459.4:ex8:c.905G>A:NP_597716.1:p.Arg302Lys
chr19:3771568-3771568:C/T	VUS	VUS	Hot	[('PM2', 'Moderate', 'Absent from controls (or at extremely low frequency if recessive) in Exome Sequencing Project, 1000 Genomes Project, or Exome Aggregation Consortium.'), ('PP3', 'Supporting', 'Predictors above Treshold')]	[('PM2', 'Supporting', 'Variant not found in gnomAD genomes, good gnomAD genomes coverage = 31.8.')]	RAX2:NM_001319074.4:ex2:c.175G>A:NP_001306003.2:p.Glu59Lys
chr19:7451246-7451246:G/A	VUS	VUS	Middle	[('BP1', 'Supporting', '27 out of 31 non-VUS missense variants in gene ARHGEF18 are Benign = 87.1% which is more than threshold of 33.1%.'), ('PM2', 'Moderate', 'Absent from controls (or at extremely low frequency if recessive) in Exome Sequencing Project, 1000 Genomes Project, or Exome Aggregation Consortium.'), ('PP3', 'Supporting', 'Predictors above Treshold')]	[('PP3', 'Moderate', 'MetaRNN = 0.854 is between 0.841 and 0.939 ⇒ moderate Pathogenic.'), ('PM2', 'Supporting', 'GnomAD genomes homozygous allele count = 0 is less than 2 for AR gene ARHGEF18, good gnomAD genomes coverage = 31.6.'), ('BP1', 'Supporting', '27 out of 31 non-VUS missense variants in gene ARHGEF18 are Benign = 87.1% which is more than threshold of 33.1%.')]	ARHGEF18:NM_015318.4:ex7:c.797G>A:NP_056133.2:p.Arg266His
chr2:232526654-232526654:C/A	VUS	VUS	Middle	[('PM2', 'Moderate', 'Absent from controls (or at extremely low frequency if recessive) in Exome Sequencing Project, 1000 Genomes Project, or Exome Aggregation Consortium.'), ('PP3', 'Supporting', 'Predictors above Treshold')]	[('PM2', 'Supporting', 'GnomAD genomes homozygous allele count = 0 is less than 2 for AD/AR gene CHRND, good gnomAD genomes coverage = 32.3.')]	CHRND:NM_000751.3:ex2:c.178C>A:NP_000742.1:p.Leu60Ile
chr2:44328971-44328971:C/A	VUS	VUS	Middle	[('BP1', 'Supporting', '15 out of 15 non-VUS missense variants in gene PREPL are Benign = 100.0% which is more than threshold of 91.6%.'), ('PM2', 'Moderate', 'Absent from controls (or at extremely low frequency if recessive) in Exome Sequencing Project, 1000 Genomes Project, or Exome Aggregation Consortium.'), ('PP3', 'Supporting', 'Predictors above Treshold')]	[('PM2', 'Supporting', 'Variant not found in gnomAD genomes, good gnomAD genomes coverage = 31.1.'), ('BP1', 'Supporting', '15 out of 15 non-VUS missense variants in gene PREPL are Benign = 100.0% which is more than threshold of 91.6%.')]	PREPL:NM_006036.4:ex9:c.1495G>T:NP_006027.2:p.Asp499Tyr
chr21:44333197-44333197:C/T	VUS	VUS	Hot	[('BP1', 'Supporting', '18 out of 34 non-VUS missense variants in gene CFAP410 are Benign = 52.9% which is more than threshold of 33.1%.'), ('PM2', 'Moderate', 'Absent from controls (or at extremely low frequency if recessive) in Exome Sequencing Project, 1000 Genomes Project, or Exome Aggregation Consortium.'), ('PP3', 'Supporting', 'Predictors above Treshold'), ('PPPOT', 'Moderate', 'Potenziale…	[('PM2', 'Supporting', 'GnomAD genomes homozygous allele count = 0 is less than 2 for AR gene CFAP410, good gnomAD genomes coverage = 34.1.'), ('PP3', 'Supporting', 'MetaRNN = 0.78 is between 0.748 and 0.841 ⇒ supporting Pathogenic.'), ('BP1', 'Supporting', '18 out of 34 non-VUS missense variants in gene CFAP410 are Benign = 52.9% which is more than threshold of 33.1%.')]	CFAP410:NM_004928.3:ex4:c.209G>A:NP_004919.1:p.Arg70Gln
chr22:46409057-46409057:C/T	VUS	VUS	Hot	[('BP1', 'Supporting', '33 out of 33 non-VUS missense variants in gene CELSR1 are Benign = 100.0% which is more than threshold of 33.1%.'), ('PM2', 'Moderate', 'Absent from controls (or at extremely low frequency if recessive) in Exome Sequencing Project, 1000 Genomes Project, or Exome Aggregation Consortium.'), ('PP3', 'Supporting', 'Predictors above Treshold')]	[('PP3', 'Moderate', 'MetaRNN = 0.92 is between 0.841 and 0.939 ⇒ moderate Pathogenic.'), ('PM2', 'Supporting', 'GnomAD genomes allele count = 2 is less than 5 for AD gene CELSR1, good gnomAD genomes coverage = 31.9.'), ('BP1', 'Supporting', '33 out of 33 non-VUS missense variants in gene CELSR1 are Benign = 100.0% which is more than threshold of 33.1%.')]	CELSR1:NM_014246.4:ex9:c.5165G>A:NP_055061.1:p.Arg1722Gln
chr3:129532307-129532307:C/T	VUS	VUS	Middle	[('PM1', 'Supporting', 'Hot-spot of length 17 amino-acids has 14 missense/in-frame variants (8 Pathogenic variants, 6 uncertain variants and no Benign), which qualifies as supporting Pathogenic.'), ('PM2', 'Moderate', 'Absent from controls (or at extremely low frequency if recessive) in Exome Sequencing Project, 1000 Genomes Project, or Exome Aggregation Consortium.')]	[('PM1', 'Supporting', 'Hot-spot of length 17 amino-acids has 14 missense/in-frame variants (8 Pathogenic variants, 6 uncertain variants and no Benign), which qualifies as supporting Pathogenic.'), ('PM2', 'Supporting', 'GnomAD genomes homozygous allele count = 0 is less than 2 for AD/AR gene RHO, good gnomAD genomes coverage = 31.5.'), ('BP4', 'Supporting', 'BayesDel_addAF = -0.0472 is between -…	RHO:NM_000539.3:ex3:c.587C>T:NP_000530.1:p.Pro196Leu
chr4:3485583-3485583:A/G	VUS	VUS	Middle	[('PM2', 'Moderate', 'Absent from controls (or at extremely low frequency if recessive) in Exome Sequencing Project, 1000 Genomes Project, or Exome Aggregation Consortium.'), ('PP3', 'Supporting', 'Predictors above Treshold')]	[('PM2', 'Supporting', 'GnomAD genomes homozygous allele count = 0 is less than 2 for AR gene DOK7, good gnomAD genomes coverage = 34.4.'), ('BP4', 'Supporting', 'BayesDel_addAF = -0.00398 is between -0.0591 and 0.0115 ⇒ supporting Benign.')]	DOK7:NM_173660.5:ex5:c.577A>G:NP_775931.3:p.Ser193Gly
chr4:3493385-3493390:CCTGGC/-	VUS	VUS	Middle	[('PM2', 'Moderate', 'Absent from controls (or at extremely low frequency if recessive) in Exome Sequencing Project, 1000 Genomes Project, or Exome Aggregation Consortium.'), ('PM4', 'Moderate', 'Protein coding length changes as a result of in frame variant in gene DOK7, and this variant is not located in a repeat region.')]	[('PM4', 'Moderate', 'Protein coding length changes as a result of in frame variant in gene DOK7, and this variant is not located in a repeat region.'), ('PM2', 'Supporting', 'GnomAD genomes homozygous allele count = 0 is less than 2 for AR gene DOK7, good gnomAD genomes coverage = 35.9.')]	DOK7:NM_173660.5:ex7:c.1403_1408del:NP_775931.3:p.Gly468_Pro469del
chr4:625918-625918:C/T	VUS	VUS	Middle	[('PM2', 'Moderate', 'Absent from controls (or at extremely low frequency if recessive) in Exome Sequencing Project, 1000 Genomes Project, or Exome Aggregation Consortium.'), ('PP3', 'Supporting', 'Predictors above Treshold')]	[('PM2', 'Supporting', 'GnomAD genomes homozygous allele count = 0 is less than 2 for AD/AR gene PDE6B, good gnomAD genomes coverage = 32.1.')]	PDE6B:NM_000283.4:ex1:c.292C>T:NP_000274.3:p.Arg98Cys
chr4:635952-635952:G/A	VUS	VUS	Hot	[('PM2', 'Moderate', 'Absent from controls (or at extremely low frequency if recessive) in Exome Sequencing Project, 1000 Genomes Project, or Exome Aggregation Consortium.'), ('PP3', 'Supporting', 'Predictors above Treshold'), ('PPPOT', 'Moderate', " Potenziale PM3-PM6-PP1 per eterozigosita' composta")]	[('PM2', 'Supporting', 'GnomAD genomes homozygous allele count = 1 is less than 2 for AD/AR gene PDE6B, good gnomAD genomes coverage = 31.9.')]	PDE6B:NM_000283.4:ex3:c.694G>A:NP_000274.3:p.Glu232Lys
chr5:33947272-33947272:T/C	VUS	VUS	Middle	[('PM1', 'Moderate', 'Hot-spot of length 17 amino-acids has 8 missense/in-frame variants (4 Pathogenic variants, 4 uncertain variants and no Benign), which qualifies as moderate Pathogenic.'), ('PM2', 'Moderate', 'Absent from controls (or at extremely low frequency if recessive) in Exome Sequencing Project, 1000 Genomes Project, or Exome Aggregation Consortium.')]	[('PM1', 'Moderate', 'Hot-spot of length 17 amino-acids has 8 missense/in-frame variants (4 Pathogenic variants, 4 uncertain variants and no Benign), which qualifies as moderate Pathogenic.'), ('PM2', 'Supporting', 'GnomAD genomes homozygous allele count = 0 is less than 2 for AD/AR gene SLC45A2, good gnomAD genomes coverage = 31.6.'), ('BP4', 'Supporting', 'MetaRNN = 0.337 is between 0.267 and 0…	SLC45A2:NM_016180.5:ex6:c.1259A>G:NP_057264.4:p.Asn420Ser
chr6:35498356-35498356:T/C	VUS	VUS	Middle	[('PM2', 'Moderate', 'Absent from controls (or at extremely low frequency if recessive) in Exome Sequencing Project, 1000 Genomes Project, or Exome Aggregation Consortium.'), ('PP3', 'Supporting', 'Predictors above Treshold')]	[('PP3', 'Strong', 'MetaRNN = 0.939 is greater than 0.939 ⇒ strong Pathogenic.'), ('PM2', 'Supporting', 'GnomAD genomes homozygous allele count = 0 is less than 2 for AR gene TULP1, good gnomAD genomes coverage = 31.6.')]	TULP1:NM_003322.6:ex15:c.1600A>G:NP_003313.3:p.Ser534Gly
chr6:64997638-64997638:C/A	VUS	VUS	Middle	[('PM2', 'Moderate', 'Absent from controls (or at extremely low frequency if recessive) in Exome Sequencing Project, 1000 Genomes Project, or Exome Aggregation Consortium.'), ('PP3', 'Supporting', 'Predictors above Treshold')]	[('PM2', 'Supporting', 'Variant not found in gnomAD genomes, good gnomAD genomes coverage = 31.3.'), ('PP3', 'Supporting', 'BayesDel_addAF = 0.164 is between 0.161 and 0.22 ⇒ supporting Pathogenic.')]	EYS:NM_001142800.2:ex14:c.2203G>T:NP_001136272.1:p.Asp735Tyr
chr6:72179627-72179627:C/G	VUS	VUS	Hot	[('BP1', 'Supporting', '19 out of 19 non-VUS missense variants in gene RIMS1 are Benign = 100.0% which is more than threshold of 91.6%.'), ('PM2', 'Moderate', 'Absent from controls (or at extremely low frequency if recessive) in Exome Sequencing Project, 1000 Genomes Project, or Exome Aggregation Consortium.'), ('PP3', 'Supporting', 'Predictors above Treshold')]	[('PP3', 'Moderate', 'BayesDel_addAF = 0.418 is between 0.22 and 0.421 â‡’ moderate Pathogenic.'), ('PM2', 'Supporting', 'Variant not found in gnomAD genomes, good gnomAD genomes coverage = 31.4.'), ('BP1', 'Supporting', '19 out of 19 non-VUS missense variants in gene RIMS1 are Benign = 100.0% which is more than threshold of 91.6%.')]	RIMS1:NM_014989.6:ex5:c.524C>G:NP_055804.2:p.Ser175Cys
chr9:133636621-133636621:G/C	VUS	VUS	Middle	[('PM2', 'Moderate', 'Absent from controls (or at extremely low frequency if recessive) in Exome Sequencing Project, 1000 Genomes Project, or Exome Aggregation Consortium.'), ('PP3', 'Supporting', 'Predictors above Treshold')]	[('PP3', 'Moderate', 'BayesDel_addAF = 0.323 is between 0.22 and 0.421 ⇒ moderate Pathogenic.'), ('PM2', 'Supporting', 'Variant not found in gnomAD genomes, good gnomAD genomes coverage = 31.5.')]	DBH:NM_000787.4:ex1:c.250G>C:NP_000778.3:p.Gly84Arg
